# Supplementary material for: Paperclip-Type Flexible Inductive Sensor Based on Liquid Metal Coils for Simple Fabrication and Multifunctional Applications
Source: Micromachines (Basel). 2025 Aug 21;16(8):965. doi: 10.3390/mi16080965 (PMC12388588; doi:10.3390/mi16080965)
Supplement: Supplementary file 1 [file micromachines-16-00965-s001.zip]

Archive with 1 entries (1 files):
- micromachines-3825715-supplementary.pdf
